# Supplementary material for: Inhibitory Effects of Nobiletin on Voltage-Gated Na+ Channel in Rat Ventricular Myocytes Based on Electrophysiological Analysis and Molecular Docking Method
Source: Int J Mol Sci. 2022 Dec 2;23(23):15175. doi: 10.3390/ijms232315175 (PMC9736168; doi:10.3390/ijms232315175)
Supplement: Supplementary file 1 [file ijms-23-15175-s001.zip]

Archive with 1 entries (1 files):
- ijms-2042292-supplementary.pdf
